# Supplementary material for: Threshold concentration and random collision determine the growth of the huntingtin inclusion from a stable core
Source: Commun Biol. 2021 Aug 16;4:971. doi: 10.1038/s42003-021-02460-z (PMC8368079; doi:10.1038/s42003-021-02460-z)
Supplement: Supplementary file 6 — Supplementary Data 1 [file 42003_2021_2460_MOESM6_ESM.xlsx]

## Sheet: Figure 2c
Cytoplasmic intensity (AU)	Time to form an IB (hrs)
1362	1
2114	1
1982	3
1512	2
617	3
1918	1
1984	1
2833	1
3194	1
2248	1
1503	1
2911	1
697	3
637	2
635	1
1018	4
1202	1
843	0
1249	1
1734	2
3104	1
2883	1
616	2
605	2
1438	2
1392	2
1206	0
1583	2
961	3
881	0
934	2
1583	2
1544	1
949	2
962	0
886	0
1310	3
1126	3
998	2
1156	1
1273	0
1207	2
716	1
1789	1
1472	1
2001	2
2425	2
2403	1
1937	2
2226	0
1376	3
1267	3
1107	3
1100	1
1478	1
1077	2

## Sheet: Figure 2d
	Time to form an IB (hrs)
All cytoplasmic levels	Lowest quintile of cytoplasm	Highest quintile of cytoplasm
1	2	2
1	2	1
3	3	0
2	1	1
3	2	1
1	3	2
1	1	1
1	0	1
1	0	1
1	0	1
1	2	1
1
3
2
1
4
1
0
1
2
1
1
2
2
2
2
0
2
3
0
2
2
1
2
0
0
3
3
2
1
0
2
1
1
1
2
2
1
2
0
3
3
3
1
1
2

## Sheet: Figure 3c
Cytoplasmic intensity (AU)
No IB forms	IB forms
580	1383
466	1883
599	798
426	699
676	1982
812	1512
509	617
490	1918
744	1995
677	1107
620	2833
507	3194
489	2248
757	697
621	1144
541	1018
116	1202
67	843
45	1168
502	2101
495	1734
520	3104
1041	565
916	616
997	605
534	932
423	1438
581	1392
531	1583
549	961
544	881
653	934
502	1313
450	1583
559	1544
1431	745
949	949
	962
	1138
	1310
	1126
	998
	1156
	1273
	1216
	1207
	716
	1053
	1112
	1553
	1789
	1472
	2001
	2425
	2403
	1937
	2226
	1356
	1376
	1267
	1107
	1100
	1478
	1077
	637

## Sheet: Figure 4b
	IB volume (normalized)			Cytoplasmic intensity (AU)
Time (hrs)	Mean	SEM	N	Mean	SEM	N
0	0.71	0.04	13	28	2.32	13
0.25	0.73	0.04	14	24	1.6	14
0.5	0.77	0.03	17	20	1.7	17
0.75	0.83	0.04	18	16	1.61	18
1	0.82	0.04	19	11	1.31	19
1.25	0.88	0.03	19	7	1.22	19
1.5	1	0	19	4	0.96	19
1.75	0.85	0.03	19	2	0.93	19
2	0.79	0.05	19	1	0.7	19
2.25	0.65	0.04	19	1	0.52	19
2.5	0.57	0.04	19	0	0.28	19
2.75	0.51	0.04	18	0	0.12	19
3	0.46	0.05	18	0	0.08	19
3.25	0.39	0.05	16	0	0.08	17
3.5	0.32	0.04	15	0	0.08	15
3.75	0.25	0.05	12	0	0.12	12
4	0.19	0.03	7	0	0.1	9

## Sheet: Figure 5b
Integrated density, small IBs (AU-um^2)
Time (min)	IB 1	IB 2	IB 3	IB 4	IB 5	IB 6	IB 7	IB 8	IB 9	IB 10	IB 11	Average
0	21.99				20.08		0.4				43.08
15	18.54	48.69			17.32		0.52		19.12		27.28
30	16.32	26.2			15.6		0.39		26.89	11.05	30.74
45	16.89	29.59	36.78	11.67	22.82		0.37	16.18	26.7	12.88	18.49	19.24
60	12.14	22.32	25.92	10.15	11.49	28.05	0.26	17.51	17.52	11.83	18.11	15.93
75	7.75	21.98	28.85	3.51	9.26	12.03	0.18	24.25	21.49	10.92	25.36	15.05
90	7.97	15.2	14.08	9.03	4.72	15.29	0.14	20.57	14.15	6.53	15.7	11.22
105	5.46	10.84	9.21	7.51	3.03	10.77	0.12	17.11	7.45	5.15	8.3	7.72
120	4.39	7.81	10.39	5.73	4.03	10.04	0.16	16.54	7.11	3.95	8.69	7.17
135	7.01	11.32	8.91	3.68	2.36	5.55	0.11	9.17	2.62	3.11	5.78	5.42
150	2.83	2.23	4.98	4.49	2.31	5.57	0.1	6.35	2.33	1.84	3.47	3.32
165	5.03	4.87	3.51	1.09	1.19	3.01	0.09	4.79	3.36	1.3	3.04	2.84
180	4.01	5.09	1.61	1.42	1.12	2.78	0.14	3.68	1.89	0.95	1.89	2.24
195	6.48	5.12	1.36	1.95	0.21	2.32	0.12	3.11	0.95	0.3	1.56	2.13
210	3.07	2.1	8.16	1.45	0.5	0.2	0.06	1.04	0.41	0.94	2.72	1.88
225	2.59	3.74	3.46	1.58	0.36	2.57	0.08	1.28	0.36	0.52	2.45	1.72
240	2.91	3.74	6.39	0.31	0.29	1.67	0.08	1.22	1.14	0.32	1.56	1.78

## Sheet: Figure 5c
Normalized Integrated density
Time (min)	Large IBs			Small IBs
	ID	SEM	N	ID	SEM	N
0	1	0.01	19	1	0.16	11
15	0.78	0.03	19	0.83	0.12	11
30	0.74	0.05	19	0.78	0.15	11
45	0.58	0.04	19	0.58	0.09	11
60	0.51	0.04	19	0.4	0.07	11
75	0.42	0.03	18	0.37	0.07	11
90	0.35	0.03	18	0.28	0.05	11
105	0.29	0.03	17	0.17	0.03	11
120	0.22	0.02	16

## Sheet: Figure 5d
Normalized integrated density of core particles
	Small IBs
Time (min)	ID	SEM	N
180	0.12	0.02	11
195	0.11	0.03	11
210	0.1	0.04	11
225	0.09	0.02	11
240	0.09	0.03	11

## Sheet: Figure 6b
Auxin washout
Time (min)	IB Integrated density			Cytoplasm (cells with IB)				Core particles ID			Cytoplasm (cells with core particle)
	ID (AU-um^2)	SEM	N	Intensity (AU)	SEM	N		ID (AU-um^2)	SEM	N	Intensity (AU)	SEM	N
60	254	89	10	28	4.1	10		51	16.8	9	11	3	8
90	235	80	10	16	2.5	10		46	17.2	9	6	2.8	8
120	227	76	10	8	2	10		28	8.8	9	3	1.7	8
150	209	75	10	1	0.4	10		20	5.1	9	0	0.5	8
180	173	65	10	1	0.3	10		12	4	9	1	0.2	8
210	175	65	10	2	0.7	10		12	3.9	9	1	0.2	8
240	173	49	10	3	1	10		11	3.4	9	1	0.4	8
270	143	32	10	6	0.9	10		12	3.4	9	3	0.5	8
300	182	55	10	9	1.3	10		13	3.4	9	4	0.8	8
330	190	47	10	15	1.4	10		13	3.3	9	7	1.2	8
360	234	58	10	21	1.4	10		17	4.8	9	12	1.9	8
390	226	60	10	24	2.6	10		20	6.2	9	13	1.7	8
420	259	67	10	25	2.4	10		24	5.3	9	15	2.1	8
450	289	81	10	24	2.4	10		29	6.9	9	15	2.4	8

## Sheet: Figure 7b and c
	Cytoplasmic intensity (AU)
	Cells with IBs												Cells without IBs
Time (minutes)	IB01-1	IB01-2	IB01-4	IB01-6	IB01-7	IB01-8	IB01-9	IB02-1	IB02-2	IB02-3	IB02-4	IB02-6	noIB01-1	noIB01-2	noIB01-3	noIB01-4	noIB01-5	noIB01-6	noIB02-1	noIB02-2	noIB02-3	noIB02-4	noIB02-5
0	40.4648	25.4569	11.6427	5.3894	17.3333	25.5785	3.3873	34.2398	12.0488	29.0661	24.8804	13.6099	28.1539	41.174	35.6382	26.3592	17.0048	15.1541	10.1889	9.5323	17.7159	9.0184	6.902
15	38.3217	25.544	8.8839	3.9071	20.3337	24.5431	-0.0222	30.1778	9.92	25.6387	27.6143	9.4596	28.0246	36.4132	27.2953	22.1093	12.9296	11.266	8.0619	7.6937	16.8336	5.3753	5.8969
30	31.7419	20.7368	7.6884	1.3383	16.7194	23.0536	0.4514	25.5071	5.7785	24.548	25.9456	5.1409	22.8362	31.0571	22.1246	20.4455	10.8	8.8516	3.1951	6.2252	14.0384	2.1507	5.0568
45	24.2392	23.696	5.8574	0.8522	16.3787	19.7286	0.178	24.4	3.6208	20.4572	25.6662	3.2175	21.6614	22.8474	13.6494	14.9	6.902	5.2128	0.2581	3.4646	13.2045	0.3036	3.5583
60	21.4573	23.9167	3.8355	0.6698	10.2246	17.3508	0.0008	19.6123	0.8117	17.3081	22.0273	1.2371	18.3571	18.3268	5.9016	11.8379	5.9697	1.8181	0.23	1.4867	10.9459	0.1669	1.4744
75	16.3698	20.5083	0.4333	0.4134	8.0181	13.3414	-0.0166	11.5747	0.7662	9.3563	17.818	0.3878	10.3866	11.5645	1.8737	8.5021	4.5152	0.2777	-0.128	0.213	9.1607	0.0184	0.6285
90	9.6223	22.8657	0.1626	0.1146	3.7135	7.76	-0.0987	5.6115	0.6357	3.5486	13.198	0.1226	5.7437	5.5214	0.6799	4.5262	1.7404	0.1191	0.1006	-0.2171	7.6955	0.171	0.4913
105	4.5158	28.3986	0.5245	-0.2276	0.8517	1.9879	-0.0422	1.9486	0.3495	0.4872	7.7385	0.067	1.3541	1.5973	0.7625	3.8846	0.4885	0.3535	0.16	0.1194	5.8964	0.0849	0.6461
120	1.1931	30.5289	0.1276	0.1451	0.4209	0.2183	0.0411	0.5054	0.5678	-0.0701	4.1319	0.0681	0.4307	0.6082	0.5165	1.1359	0.1898	0.3687	0.3159	-0.2433	3.7439	0.089	0.306
135	0.6293	30.575	0.1816	0.1017	0.5809	-0.0931	-0.2672	0.3047	0.2308	-0.0367	1.2449	0.2438	-0.0391	0.2077	0.258	0.225	-0.2375	0.111	0.2605	-0.6156	2.4475	-0.0244	-0.0427
150	0.9705	27.5261	-0.2015	0.2284	-0.4232	-0.2039	-0.1584	0.5351	0.4643	-0.259	-0.3326	0.6943	-0.257	0.0526	-0.0543	0.523	0.1474	0.0888	0.1333	-0.0632	1.7444	0.0814	0.5053
165	0.8307	31.0154	-0.3229	0.2066	0.0445	-0.1283	-0.1207	0.4734	0.54	-0.1581	-0.2167	0.3032	0.0692	-0.03	-0.0408	0.4992	-0.0348	0.0513	0.1014	-0.1437	0.5456	-0.2094	0.4382
180	0.833	27.5844	0.1705	0.0984	0.3755	-0.1455	-0.0934	0.289	0.4744	0.0036	0.0708	0.2244	-0.2799	0.3703	0.0458	0.3115	0.4456	0.097	0.0704	-0.0993	0.7303	-0.2923	0.2887
195	0.5928	27.4754	0.1106	0.222	-0.156	-0.0333	-0.1785	-0.0428	0.5566	-0.1927	-0.0697	-0.0295	0.4017	-0.1541	0.0726	0.2882	-0.3481	-0.1955	0.1523	-0.1012	0.5713	-0.2304	0.2311
210	0.7061	26.497	-0.1984	-0.0729	-0.1406	-0.0386	-0.0948	0.0878	0.444	-0.5111	0.0017	-0.1862	0.0197	-0.3849	0.156	0.308	-0.1369	0.0863	0.098	-0.4772	0.7693	-0.2317	0.5557
225	0.4082	28.1071	0.0979	0.1451	-0.2177	-0.1114	-0.1147	0.0864	0.3356	0.0742	0.0222	-0.2648	-0.3281	-0.2228	-0.2365	0.3962	-0.2073	-0.1312	0.0681	-0.4603	0.3257	-0.1114	0.3089
240	0.6112	24.7408	-0.0797	0.2818	-0.1864	-0.2199	-0.21	0.1249	0.6209	-0.1045	-0.1409	0.0143		0.121	0.03	0.3171	0.3102	-0.0665	0.015	-0.3105	0.3818	-0.7928	0.4369

## Sheet: Figure 8a
Cytoplasmic intensity (header, AU) and IB volume (um^3)
Time (hrs)	504	687	743	782	859	979	1029	1058	1091	1234	1272	1329	1392	1445	1616	1686	1782	1857	1981	2010	2087	2130	2181	2654	2695
0	0.00939226	0.0579407	0.0402048	0.0510387	0.242152	0.0213212	0.0803189	0.0466021	0.0230264	0.0265653	0.273043	0.0230264	0.0556077	0.0213212	0.201748	0.16057	0.0423022	0.0777141	0.0883029	0.0700737	0.0488036	0.0196603	0.0444348	0.0230264	0.0725911
1	0.00695096	0.0341304	0.0725911	0.0579407	0.342657	0.0488036	0.11667	0.0361182	0.0341304	0.0164763	0.342657	0.0488036	0.0856136	0.0247748	0.329992	0.177347	0.128734	0.150775	0.0829522	0.141186	0.0725911	0.093764	0.0993333	0.0627015	0.0829522
2	0.0180449	0.093764	0.0965353	0.0402048	0.412821	0.0725911	0.119649	0.0247748	0.0965353	0.0777141	0.342657	0.0510387	0.11667	0.0829522	0.351187	0.261314	0.292968	0.170569	0.110788	0.144359	0.163881	0.144359	0.154017	0.219809	0.187676
3	0.0321804	0.150775	0.138037	0.0883029	0.346913	0.16057	0.191162	0.110788	0.0725911	0.0965353	0.444861	0.0627015	0.219809	0.122652	0.496796	0.426455	0.201748	0.245945	0.257443	0.288946	0.269114	0.191162	0.227176	0.253591	0.269114
4	0.0361182	0.11667	0.131811	0.107885	0.454161	0.131811	0.201748		0.113716	0.20891	0.440235	0.128734		0.144359	0.52592	0.690267	0.521028							0.444861	0.468231
5	0.0196603		0.144359		0.57063		0.273043		0.107885	0.496796				0.223482	0.834348									0.750112	0.590888

[truncated: 2 more sheets: Figure 8b, Figure 9]
